# Supplementary material for: How Much Is the Whole Really More than the Sum of Its Parts? 1 ⊞ 1 = 2.5: Superlinear Productivity in Collective Group Actions
Source: PLoS One. 2014 Aug 1;9(8):e103023. doi: 10.1371/journal.pone.0103023 (PMC4118854; doi:10.1371/journal.pone.0103023)
Supplement: Archive S1 — Compressed archive of Python Numpy arrays containing the time series of all commits, including timestamp, user, file modified, for each open source software project analyzed in this study. (ZIP) [file pone.0103023.s002.zip]

Archive with 302 entries (301 files):
- PrepareData/
- PrepareData/data_abdera.npy
- PrepareData/data_accumulo.npy
- PrepareData/data_ace.npy
- PrepareData/data_activemq-activeio.npy
- PrepareData/data_activemq-apollo.npy
- PrepareData/data_activemq-cpp.npy
- PrepareData/data_activemq-protobuf.npy
- PrepareData/data_activemq-stomp.npy
- PrepareData/data_activemq.npy
- PrepareData/data_amarok.npy
- PrepareData/data_ambari.npy
- PrepareData/data_amber.npy
- PrepareData/data_ant.npy
- PrepareData/data_apr-iconv.npy
- PrepareData/data_apr-util.npy
- PrepareData/data_apr.npy
- PrepareData/data_apreq.npy
- PrepareData/data_archiva-sandbox.npy
- PrepareData/data_archiva.npy
- PrepareData/data_aries.npy
- PrepareData/data_avro.npy
- PrepareData/data_axis1.npy
- PrepareData/data_axis2-c.npy
- PrepareData/data_axis2-java.npy
- PrepareData/data_axis2-transports.npy
- PrepareData/data_batik.npy
- PrepareData/data_bigtop.npy
- PrepareData/data_bookkeeper.npy
- PrepareData/data_buildr.npy
- PrepareData/data_bval.npy
- PrepareData/data_camel.npy
- PrepareData/data_cassandra.npy
- PrepareData/data_cayenne.npy
- PrepareData/data_chainsaw.npy
- PrepareData/data_chemistry.npy
- PrepareData/data_clerezza.npy
- PrepareData/data_clojure.npy
- PrepareData/data_cocoon.npy
- PrepareData/data_commons-cli.npy
- PrepareData/data_commons-codec.npy
- PrepareData/data_commons-collections.npy
- PrepareData/data_commons-compress.npy
- PrepareData/data_commons-exec.npy
- PrepareData/data_commons-fileupload.npy
- PrepareData/data_commons-io.npy
- PrepareData/data_commons-lang.npy
- PrepareData/data_commons-logging.npy
- PrepareData/data_commons-math.npy
- PrepareData/data_commons-transaction.npy
- PrepareData/data_commons-validator.npy
- PrepareData/data_continuum.npy
- PrepareData/data_couchdb.npy
- PrepareData/data_cxf-dosgi.npy
- PrepareData/data_cxf.npy
- PrepareData/data_deltacloud.npy
- PrepareData/data_derby.npy
- PrepareData/data_directmemory.npy
- PrepareData/data_directory-clients.npy
- PrepareData/data_directory-daemon.npy
- PrepareData/data_directory-installers.npy
- PrepareData/data_directory-project.npy
- PrepareData/data_directory-samples.npy
- PrepareData/data_directory-server.npy
- PrepareData/data_directory-shared.npy
- PrepareData/data_directory-skins.npy
- PrepareData/data_directory-studio-plugin.npy
- PrepareData/data_directory-studio.npy
- PrepareData/data_django.npy
- PrepareData/data_drupal.npy
- PrepareData/data_emacs.npy
- PrepareData/data_empire-db.npy
- PrepareData/data_esme.npy
- PrepareData/data_etch.npy
- PrepareData/data_felix.npy
- PrepareData/data_flood.npy
- PrepareData/data_flume.npy
- PrepareData/data_fop.npy
- PrepareData/data_forrest.npy
- PrepareData/data_ftpserver.npy
- PrepareData/data_gcc.npy
- PrepareData/data_geronimo-devtools.npy
- PrepareData/data_geronimo-genesis.npy
- PrepareData/data_geronimo-gshell.npy
- PrepareData/data_geronimo-jaspi.npy
- PrepareData/data_geronimo-javamail.npy
- PrepareData/data_geronimo-schema-14.npy
- PrepareData/data_geronimo-schema-5.npy
- PrepareData/data_geronimo-schema-6.npy
- PrepareData/data_geronimo-specs.npy
- PrepareData/data_geronimo-txmanager.npy
- PrepareData/data_geronimo-xbean.npy
- PrepareData/data_geronimo-yoko.npy
- PrepareData/data_geronimo.npy
- PrepareData/data_giraph.npy
- PrepareData/data_git.npy
- PrepareData/data_gora.npy
- PrepareData/data_grep.npy
- PrepareData/data_groovy.npy
- PrepareData/data_gzip.npy
- PrepareData/data_hadoop-common.npy
- PrepareData/data_hadoop-hdfs.npy
- PrepareData/data_hadoop-mapreduce.npy
- PrepareData/data_hama.npy
- PrepareData/data_harmony.npy
- PrepareData/data_hbase.npy
- PrepareData/data_hcatalog.npy
- PrepareData/data_hibernate-core.npy
- PrepareData/data_hive.npy
- PrepareData/data_httpasyncclient.npy
- PrepareData/data_httpclient.npy
- PrepareData/data_httpcore.npy
- PrepareData/data_httpd-docs-build.npy
- PrepareData/data_httpd.npy
- PrepareData/data_ivy.npy
- PrepareData/data_ivyde.npy
- PrepareData/data_jackrabbit.npy
- PrepareData/data_james-imap.npy
- PrepareData/data_james-jspf.npy
- PrepareData/data_james-mailbox.npy
- PrepareData/data_james-mime4j.npy
- PrepareData/data_james-protocols.npy
- PrepareData/data_jboss-as.npy
- PrepareData/data_jena-arq.npy
- PrepareData/data_jena-core.npy
- PrepareData/data_jena-eyeball.npy
- PrepareData/data_jena-fuseki.npy
- PrepareData/data_jena-iri.npy
- PrepareData/data_jena-jenatop.npy
- PrepareData/data_jena-joseki.npy
- PrepareData/data_jena-larq.npy
- PrepareData/data_jena-sdb.npy
- PrepareData/data_jena-site.npy
- PrepareData/data_jena-tdb.npy
- PrepareData/data_jmeter.npy
- PrepareData/data_jquery.npy
- PrepareData/data_jspwiki.npy
- PrepareData/data_kafka.npy
- PrepareData/data_kalumet.npy
- PrepareData/data_kandula.npy
- PrepareData/data_karaf-cellar.npy
- PrepareData/data_karaf-site.npy
- PrepareData/data_karaf.npy
- PrepareData/data_lenya.npy
- PrepareData/data_libcloud.npy
- PrepareData/data_log4cxx.npy
- PrepareData/data_log4j-component.npy
- PrepareData/data_log4j-extras.npy
- PrepareData/data_log4j-receivers.npy
- PrepareData/data_log4j-zeroconf.npy
- PrepareData/data_log4j.npy
- PrepareData/data_log4net.npy
- PrepareData/data_log4php.npy
- PrepareData/data_lucene-solr.npy
- PrepareData/data_lucene.net.npy
- PrepareData/data_lucy.npy
- PrepareData/data_mahout.npy
- PrepareData/data_maven-2.npy
- PrepareData/data_maven-3.npy
- PrepareData/data_maven-ant-tasks.npy
- PrepareData/data_maven-app-engine.npy
- PrepareData/data_maven-archetype.npy
- PrepareData/data_maven-doxia-sitetools.npy
- PrepareData/data_maven-doxia-tools.npy
- PrepareData/data_maven-doxia.npy
- PrepareData/data_maven-enforcer.npy
- PrepareData/data_maven-indexer.npy
- PrepareData/data_maven-integration-testing.npy
- PrepareData/data_maven-jxr.npy
- PrepareData/data_maven-mercury.npy
- PrepareData/data_maven-plugin-testing.npy
- PrepareData/data_maven-plugin-tools.npy
- PrepareData/data_maven-plugins.npy
- PrepareData/data_maven-pom.npy
- PrepareData/data_maven-release.npy
- PrepareData/data_maven-repository-tools.npy
- PrepareData/data_maven-resources.npy
- PrepareData/data_maven-sandbox.npy
- PrepareData/data_maven-scm.npy
- PrepareData/data_maven-shared.npy
- PrepareData/data_maven-site.npy
- PrepareData/data_maven-skins.npy
- PrepareData/data_maven-surefire.npy
- PrepareData/data_maven-wagon.npy
- PrepareData/data_maven.npy
- PrepareData/data_mesos.npy
- PrepareData/data_mina-sshd.npy
- PrepareData/data_mina.npy
- PrepareData/data_mod_perl.npy
- PrepareData/data_mozilla-central.npy
- PrepareData/data_mrunit.npy
- PrepareData/data_myfaces-extcdi.npy
- PrepareData/data_myfaces-extval.npy
- PrepareData/data_myfaces-html5.npy
- PrepareData/data_myfaces-portlet-bridge.npy
- PrepareData/data_myfaces-scripting.npy
- PrepareData/data_myfaces.npy
- PrepareData/data_npanday-its.npy
- PrepareData/data_npanday.npy
- PrepareData/data_nutch.npy
- PrepareData/data_nuvem.npy
- PrepareData/data_ode.npy
- PrepareData/data_ofbiz.npy
- PrepareData/data_oozie.npy
- PrepareData/data_openejb.npy
- PrepareData/data_openjpa.npy
- PrepareData/data_opennlp.npy
- PrepareData/data_openwebbeans.npy
- PrepareData/data_pdfbox.npy
- PrepareData/data_perl.npy
- PrepareData/data_photark.npy
- PrepareData/data_pidgin-git.npy
- PrepareData/data_pig.npy
- PrepareData/data_pivot.npy
- PrepareData/data_pluto.npy
- PrepareData/data_poi.npy
- PrepareData/data_postgres.npy
- PrepareData/data_qpid.npy
- PrepareData/data_rails.npy
- PrepareData/data_rampart.npy
- PrepareData/data_rat.npy
- PrepareData/data_rave.npy
- PrepareData/data_river.npy
- PrepareData/data_roller.npy
- PrepareData/data_ruby.npy
- PrepareData/data_sandesha.npy
- PrepareData/data_sanselan.npy
- PrepareData/data_santuario-cpp.npy
- PrepareData/data_santuario-java.npy
- PrepareData/data_savan.npy
- PrepareData/data_servicemix-archetypes.npy
- PrepareData/data_servicemix-components.npy
- PrepareData/data_servicemix-documentation.npy
- PrepareData/data_servicemix-maven-plugins.npy
- PrepareData/data_servicemix-pom.npy
- PrepareData/data_servicemix-utils.npy
- PrepareData/data_servicemix-website.npy
- PrepareData/data_servicemix3.npy
- PrepareData/data_servicemix4-bundles.npy
- PrepareData/data_servicemix4-features.npy
- PrepareData/data_servicemix4-kernel.npy
- PrepareData/data_servicemix4-legal.npy
- PrepareData/data_servicemix4-nmr.npy
- PrepareData/data_servicemix4-specs.npy
- PrepareData/data_servicemix5.npy
- PrepareData/data_shindig.npy
- PrepareData/data_shiro.npy
- PrepareData/data_sling.npy
- PrepareData/data_solr.npy
- PrepareData/data_spamassassin.npy
- PrepareData/data_sqoop.npy
- PrepareData/data_stanbol.npy
- PrepareData/data_stdcxx.npy
- PrepareData/data_struts-maven.npy
- PrepareData/data_struts-sandbox.npy
- PrepareData/data_struts-site.npy
- PrepareData/data_struts1.npy
- PrepareData/data_struts2.npy
- PrepareData/data_subversion.npy
- PrepareData/data_synapse.npy
- PrepareData/data_tapestry3.npy
- PrepareData/data_tapestry4.npy
- PrepareData/data_tapestry5.npy
- PrepareData/data_thrift.npy
- PrepareData/data_tika.npy
- PrepareData/data_tiles.npy
- PrepareData/data_tomcat-connectors.npy
- PrepareData/data_tomcat-maven-plugin.npy
- PrepareData/data_tomcat-native.npy
- PrepareData/data_tomcat.npy
- PrepareData/data_tomcat55.npy
- PrepareData/data_tomcat60.npy
- PrepareData/data_tomcat70.npy
- PrepareData/data_trac.npy
- PrepareData/data_trafficserver-plugins.npy
- PrepareData/data_trafficserver.npy
- PrepareData/data_tuscany-das.npy
- PrepareData/data_tuscany-sca-1.x.npy
- PrepareData/data_tuscany-sca-2.x.npy
- PrepareData/data_tuscany-sca-cpp.npy
- PrepareData/data_tuscany-sdo.npy
- PrepareData/data_v8.npy
- PrepareData/data_vlc.npy
- PrepareData/data_vysper.npy
- PrepareData/data_wave.npy
- PrepareData/data_webservices-axiom.npy
- PrepareData/data_webservices-commons-xmlschema.npy
- PrepareData/data_webservices-neethi.npy
- PrepareData/data_webservices-xmlschema.npy
- PrepareData/data_whirr.npy
- PrepareData/data_wicket.npy
- PrepareData/data_wine.npy
- PrepareData/data_wink.npy
- PrepareData/data_wss4j.npy
- PrepareData/data_xalan-c.npy
- PrepareData/data_xalan-j.npy
- PrepareData/data_xerces-c.npy
- PrepareData/data_xerces2-j.npy
- PrepareData/data_xml-graphics-commons.npy
- PrepareData/data_xmlbeans.npy
[truncated: 2 more entries]
